# Supplementary material for: Depressive Symptoms of Public Health Medical Residents during the COVID-19 Pandemic, a Nation-Wide Survey: The PHRASI Study
Source: Int J Environ Res Public Health. 2023 Apr 24;20(9):5620. doi: 10.3390/ijerph20095620 (PMC10178174; doi:10.3390/ijerph20095620)
Supplement: Supplementary file 1 [file ijerph-20-05620-s001.zip]

Archive with 1 entries (1 files):
- ijerph-2164308-supplementary.pdf
